# Supplementary material for: Efficacy of Lactobacillus rhamnosus and Its Metabolites to Mitigate the Risk of Foodborne Pathogens in Hydroponic Nutrient Solution
Source: Microorganisms. 2025 Aug 8;13(8):1858. doi: 10.3390/microorganisms13081858 (PMC12388345; doi:10.3390/microorganisms13081858)
Supplement: Supplementary file 1 [file microorganisms-13-01858-s001.zip]

Archive with 1 entries (1 files):
- microorganisms-3790589-supplementary.pdf
